# Supplementary material for: Germline PALB2 Mutation in High-Risk Chinese Breast and/or Ovarian Cancer Patients
Source: Cancers (Basel). 2021 Aug 20;13(16):4195. doi: 10.3390/cancers13164195 (PMC8394494; doi:10.3390/cancers13164195)
Supplement: Supplementary file 1 [file cancers-13-04195-s001.zip]

Archive with 6 entries (6 files):
- Supplementary Figure 1a.pdf
- Supplementary Figure 1b.pdf
- Supplementary Figure 1c.pdf
- Supplementary Figure 2a.pdf
- Supplementary Figure 2b.pdf
- Supplementary Figure 2c.pdf
